# Supplementary material for: A comprehensive genetic map of sugarcane that provides enhanced map coverage and integrates high-throughput Diversity Array Technology (DArT) markers
Source: BMC Genomics. 2014 Feb 24;15(1):152. doi: 10.1186/1471-2164-15-152 (PMC4007999; doi:10.1186/1471-2164-15-152)
Supplement: Supplementary file 1 — Additional file 1: Q165 genetic map. Excel spreadsheet containing a list of all map loci, and map positions in each HG. (XLSX 70 KB) [file 12864_2013_7014_MOESM1_ESM.xlsx]

## Sheet: HG1
group	8
Aaccac27	0
Aaccat9	12.266
Acgctt13	14.203
176540PTB	16.769
176530PTB	16.845
428438PTB	18.732
174201PTH	19.543
M292b	20.301
AB048	21.519
Aagctc1	22.77
429725PTB	25.612
Aagctc27	25.702
Acgcac15	26.456
Acgctt5	28.708
189517PTP1	29.113
175511PTB	30.486
383806PTB1	33.202
189989PTB1	33.844
369078PTB	34.419
253742PTB	34.429
384283PTB	34.515
190017PTB1	34.734
190041PTH	34.806
177530PTBy	35.211
174622PTH	35.53
174622PTP1	37.178
174395PTB	38.83
429567PTH	39.175
420612PTB	39.641
Accta15	39.721
368260PTB	39.748
367757PTB	40.148
TC56533_E_fwd#2	43.296
Acccta30	44.442
Ctcta11	46.506
TC66376_E_rev#3	46.529
mc67-128	47.557
396266PTH	48.874
Acgcta42	49.458
Acccag23	49.937
M179g	50.233
SPSIII231	50.556
Acccta38	50.693
Aggcta40	51.517
SPSIII231	52.563
Accctg37	52.848
Aggcac12	53.639
Acctc17	55.054
m1116-210	57.339
Agctc24	57.77
Accctc31a	59.29
m361-210	61.279
Acactg27	62.619
Acactg23	63.274
M36b	63.581
Actcat21	64.182
TC49279_E_fwd#1	65.012
369540PTB	66.521
416805PTH	67.766
383987PTB	68.65
205137PTP1	69.32
Acccta2	70.675
Aaccac38	71.954
Aagctc46	74.013
Aggcag21	76.826
Aaccta10	77.809
M77i	82.814
384335PTB	84.249
205291PTB	85.635
175648PTB	85.735
369577PTB	85.79
420249PTB	85.901
166788PTB	86.079
165564PTB	86.079
205332PTB	86.09
369627PTB	86.367
368503PTB	86.739
386075PTB1	87.132
384616PTB1	87.138
384465PTB1	87.175
254520PTB1	87.175
369947PTB1	87.247
418934PTB1	87.332
251191PTB1	87.346
368558PTBy	87.452
396212PTB1	87.497
Actcat13	92.347
m415-300	95.699
M8a	96.916
M43f	102.48
420486PTBy	108.567
group	24
TXP327b	0
Aaccta46	4.535
M179h	4.844
mc67-92	5.295
Aagctc30	26.831
M29d	40.853
Acgcac2	54.307
M21i	65.658
m415-370	70.801
TXP343b	83.508
M77h	87.345
Aaccta13	94.157
Accctc19	101.012
Acactc31	107.3
Aacctc27	114.712
M43g	150.75
Agcctg33	155.589
384800PTB	166.945
436041PTB	167.135
254558PTB	168.79
417650PTB1	169.698
174015PTP1	178.164
174152PTP1	178.835
189571PTP1	182.069
189693PTH	187.163
427788PTB	187.793
430021PTB	188.335
426907PTB	188.448
429329PTB	189.052
367984PTB	189.361
166003PTB	189.83
M292a	196.674
Acccat31	199.281
TXP23b	204.348
396869PTB	216.907
group	77
M179c	0
mc67-163	3.524
M36g	7.216
Acgctt12	9.106
176000PTH	26.031
176060PTH	26.132
383218PTH	26.147
TC66376_E_rev#1	27.974
TC49026_E_fwd#3	36.11
M25c	49.969
Aggctg29	54.345
Aagctc28	62.879
Aggctg5	74.347
M8b	103.7
Acacat25	108.803
group	132
252700PTH	0
253684PTH1	4.204
Agccac5	14.216
Agcctg29	41.531
TXP57a	49.971
189342PTHy	61.872
group	105
Accctg39	0
Acactc42	2.36
252551PTH	8.257
258083PTH	9.167
257741PTH	14.926
group	25
Acactg36	0
TC56533_E_fwd#5	3.492
Aggctg12	5.832
mc67-245	10.557
253763PTB1	11.788
189500PTB1	11.886
385873PTB1	12.055
427085PTB	12.575
435984PTB1	12.781
253855PTB	12.828
M36h	14.839
Acctc27	14.843
Aaccta44	14.845
M179a	14.845
Actctt26	14.849
TC65459_E_fwd#2	15.432
428612PTB1	15.76
TXP327c	16.918
M66e	17.745
Aaccta29	20.018
UMC156DraIa	21.941
Acgctc22	24.126
190048PTP1	26.313
m307-2	27.649
Acctc31	42.977
group	89
429884PTHy	0
382559PTH	4.224
189677PTH	8.934
Acacat31	18.352
group	124
M21m	0
Acgcta11	40.049
group	29
M8f	0
M77j	20.384
group	97b
176420PTP1	0
385324PTB	14.883
Actctt16	30.069
group	6
424476PTBy	0
M179b	26.666
Acccag22	29.973
M36a	31.519
C36buqe	32.702
Agctc22	33.767
m1760-81	34.684
Acacat24	35.594
M66d	36.414
TC66376_E_rev#2	37.953
Acctc1	40.167
TC56533_E_fwd#6	45.711
214655PTB	47.933
166940PTB	48.181
166600PTB	48.926
Aggcac26	50.473
174078PTB1	54.878
435892PTB	60.501
428316PTH	60.671
435765PTH1	61.392
426651PTB	72.441
Agcctg18	73.581
424413PTBy	79.859
M8c	85.152
Aggcta41	108.635
Aggctc17	114.799
group	86
Acgctg14	0
Ctctc5	0.768
Acctc19	18.938
Acactg14	33.293
384189PTH	47.736
Aggctc21	50.513
M43h	55.755
175529PTB	60.65
419124PTB1	61.599
175346PTB	63.709
175363PTB	63.752
173728PTB1	64.005
174367PTB1	64.714
173858PTB	71.5
173633PTB	71.822
Acccat22	96.793
group	75a
mc67-150	0
M179d	2.404
428034PTB	3.238
253647PTB	3.261
418347PTB	3.298
M36d	5.947
mC71-155	7.081
m1760-115	7.379
TC65459_E_rev#1	8.371
group	138
428277PTB	0
C75sa8	3.53
Aaccat24	4.725
TC49026_E_fwd#5	9.299
420520PTH	12.817
group	97
417486PTH1	0
425256PTH1	0.635
254967PTH	1.494
419025PTH	2.124
M8g	12.28
m415-380	15.077
M43b	30.285
M77d	34.446
Aaccag4	60.584
Aggcag30	86.082
group	76
M43a	0
419304PTH	34.152
175706PTH1	36.896
174069PTH	39.828
426324PTHy	43.56
429281PTB1	49.239
427982PTB	50.193
Aaccac12	52.903
Acccag14	54.308
Agcctg24	58.183
Acgctt4	59.652
Aaccta50	63.351
173776PTB	65.38
group	75
Aggcac25	0
189953PTB	22.769
mC71-243	31.73
mc67-135	36.784
M29c	64.882
Aaccat14	74.002
M21a	83.129
m415-340	102.881
M77g	123.425
Acacat11	156.71

## Sheet: HG2
group	1a
Agctc21	0
RMS5ssrc	9.841
m236-200	16.478
TXP105e	18.415
m1604-112	19.037
AB042	20
C371	20.873
M17d	21.457
Aagcaa15	23.399
205742PTB	25.104
384396PTH	25.156
M1825j	27.089
Aggcag9	28.256
Acgcta46	29.751
189532PTB	34.792
383949PTH	40.781
383599PTH1	41.845
253747PTH	42.37
189436PTB	42.494
367179PTH	42.76
251913PTH1	42.911
420328PTH	42.983
385816PTH	43.076
256956PTH1	43.47
Accctg46	58.412
Acccta6	61.2
Agccag22	71.753
Aggcta14	72.91
Aaccta18	73.775
TC57086_B_rev#2	77.212
TC57086_B_rev#3	79.492
Actcat34	91.119
Aggctg10	96.222
Aggcta36	98.192
Agccat23	99.402
TXP105a	107.939
Acacta31	114.356
Accctc28	124.072
418722PTB	126.347
TXP225h	132.54
Aagctt19	134.553
TXP176b	137.507
TXP8j	139.786
TXP67i	146.764
TC70276_E_fwd#4	152.443
Acccag16	159.329
367834PTB	162.091
253255PTH	163.198
254627PTH	163.553
383769PTH	163.863
257527PTH	164.242
428921PTH	164.481
428331PTH	164.63
254189PTH	164.665
384697PTH	164.706
189896PTH	165.158
426569PTH	165.847
Acccag25	167.136
SPS1C286	167.877
Agcta8	172.191
Aggcag24	173.334
Aggctc15	176.765
175200PTB	179.836
174340PTB	180.023
175852PTB	180.041
M28g	183.162
Actctt13	184.788
427650PTB	188.718
Accctg54	190.372
173753PTH	191.695
173708PTH	193.036
173616PTB	195.305
367736PTB1	195.818
428118PTB	196.888
m486-1	199.077
M12g	200.089
Acgcag16	204.07
MM28g	207.694
Acccat38	210.447
TXP94a	215.986
M851e	232.737
group	35
Aagcaa28	0
385378PTBy	7.204
368773PTB	9.934
384179PTB1	12.806
252072PTH1	12.933
252080PTH1	12.969
254371PTH1	12.978
252604PTH1	12.997
257584PTH	14.352
368284PTH	14.418
175217PTB	14.501
174798PTB	14.802
176402PTH	15.987
TC59218_B_fwd#3	19.799
Agcac3	24.124
Aagctc21	33.079
M1825a	37.448
Aggctc31	42.694
Aggctc29	50.954
m1760-205	54.398
La1814l	62.763
Acacat19	80.976
419236PTB	91.398
426629PTB	92.237
Aagcat15	94.41
435485PTB	97.23
427481PTB	98.511
Aagcat16	103.685
254697PTB1	105.216
258276PTH1	110.032
189681PTB	110.379
Aaccat20	112.036
Aggctg34	113.44
Agcctg10	114.925
M851l	116.049
TXP94b	118.52
m749-4	122.376
Agccta35	123.588
M1h	124.571
Accctc15	127.459
427542PTH	128.356
189883PTH	129.047
189710PTH1	129.971
427781PTH1	130.927
436176PTH	132.174
252007PTH	133.011
205681PTP1	141.798
Agctc5	149.312
group	72
Acgcac19	0
TC68626_M_rev#6	15.261
SPS1C230	22.662
group	64
M12d	0
m1442-150	11.734
mO8-140	14.436
Aaccag17	25.872
TXP231e	32.07
Aggctc8	45.816
M28f	61.642
group	1b
Aagcta17	0
Aagcta14	22.052
Aagcat21	23.296
Aggctg30	24.623
TXP159b	25.826
Acactg10	27.035
M17a	28.074
M26a	29.432
M44c	30.033
m1604-125	30.247
TC66557-1_fwd#3	30.758
Ctctc4	31.256
TC50725_B_fwd#4	31.964
M46a	32.659
M1825h	33.113
Acccat36	33.645
Aaccag9	34.702
436434PTB	35.345
436434PTH	35.498
429825PTH	36.91
424827PTH	36.954
429825PTB	37.041
424827PTB	37.042
429566PTB	37.06
429566PTH	37.081
424199PTB	37.355
429590PTH	37.573
424369PTH1	38.023
435725PTB1	38.028
428087PTB1	38.067
429114PTB1	38.08
429989PTB1	38.081
425583PTB1	38.232
424199PTH	38.87
416630PTH1	39.494
253615PTB1	40.132
428998PTB	40.793
TC67450_E_rev#6	41.305
Actcat2	42.213
418099PTB	43.58
174840PTB1	43.831
417610PTB1	43.991
m486-4	49.612
Acccac24	49.638
M1k	52.091
189737PTP1	53.855
Acgcta5	60.131
M1i	65.029
M851k	69.692
M12f	73.129
m749-5	77.059
CA066793_B_fwd#3	79.642
TC4892910S157-285#6	80.235
425886PTB	81.607
Agcctg13	83.283
AB1611	85.39
Aggctg14	86.412
Acgcac14	89.282
Accctg36	89.65
TC49494S94-238#3	91.448
TC49494-4_rev#3	92.514
369836PTH	93.795
427987PTB	94.103
427987PTH	94.768
436847PTBy	95.823
253349PTH	97.417
369004PTH1	98.061
383803PTH	103.065
Aggctg31	109.532
190077PTH1	112.092
165690PTB	113.566
165690PTH	114.079
382477PTB	115.391
435830PTH1	119.78
370126PTH	120.5
Acgcta21	122.008
384984PTH1	124.15
SC79A20-12-1	127.792
175269PTB	132.761
Aggctc30	136.688
TXP331a	145.546
group	45
419377PTBy	0
426403PTB	28.328
189461PTP1	39.942
189526PTP1	39.947
TXP136c	46.796
K091	52.144
Acgctc21	54.649
Aacctc21	61.527
Acctc10	63.928
group	149
426738PTB	0
C36buqf	45.186
group	102
La1814d	0
436436PTB	14.439
424368PTH	15.937
435095PTB1	18.852
427341PTB	19.544
group	83
175740PTB	0
436552PTH	3.681
Aagcaa32	7.734
189377PTP1	12.843
Acacat37	16.376
189377PTB1	20.043
Aggctc34	22.605
189558PTH	23.865
429526PTB	24.76
TXP21c	26.82
Actcat25	27.881
Acacta33	28.91
Acgctc4	31.031
Agccat34	35.293
382370PTB1	38.491
173609PTB	38.775
175442PTB	38.783
369106PTB1	40.94
189720PTB	41.594
Agccag14	43.05
173957PTBy	44.542
Acacat36	47.469
m483-278	48.932
M292k	49.719
Acccac6	50.616
Acccta36	51.703
Aaccat15	52.812
Aggctg20	53.277
Aaccta36	54.217
TC71449_E_fwd#4	54.716
Actcat10	55.267
Aggcac5	55.881
Aagctt12	56.435
173582PTH	57.796
368618PTH	58.2
417059PTB	58.435
367976PTH1	58.639
TXP331d	59.272
TC48218_M#3	60.137
435960PTH1	60.761
368186PTB	61.59
396242PTB1	62.219
Aggcag2	63.682
Agccac32	65.37
AB075	66.773
250472PTB	69.292
M336a	73.779
Agccac30	77.631
AB073	79.581
Agccac12	89.341
group	135
M12a	0
m1442-140	28.294
mO8-132	31.833
M851j	54.83
176315PTB	73.561
group	130
M1825f	0
M46b	6.634
Agccat30	21.505
Acactc24	27.899
382286PTB	34.69
418640PTB	61.95
m487-285	82.829
group	27
TXP145c	0
TXP145d	19.853
385131PTB	40.727
417508PTH	41.956
La1814m	42.994
m749-188	45.275
Accctg26	48.089
Acgctt2	49.976
174636PTB	50.629
TXP176a	55.332
Aggcag25	56.915
Acccag24	58.867
Aggctc20	59.595
TC49494-4_rev#4	60.757
SPS1C325	61.135
Aagctt16	61.332
MM28i	61.713
M28i	62.155
AB0411	62.586
Acccag26	62.666
M1r	62.792
M336h	62.801
m31-165	63.388
m371-203	63.557
M12h	64.146
Smc15723	64.446
416569PTBy	65.073
Aagcta6	65.865
189976PTH	66.656
254099PTB	66.885
251728PTH	67.374
174072PTH	67.656
189740PTB	68.147
254006PTH	68.447
428243PTB	68.818
175683PTH	69.283
419975PTH	69.881
189976PTP1	70.333
254769PTH1	70.397
253630PTH1	70.549
420339PTH1	70.701
384636PTH1	70.717
254430PTH1	70.725
254908PTH1	70.776
189976PTB	72.071
176673PTB	73.128
174400PTH	75.101
420214PTH1	75.52
TXP225f	75.798
Acactg9	76.937
436046PTH1	79.601
Agctc3	83.151
group	44
M33d	0
427928PTH	13.554
m236-185	21.238
m236-190	23.125
Aagctc39	25.393
Aggcta10	27.527
M1825k	32.576
Aaccat31	37.161
Aaccta27	45.778
Aggctc24	49.528
Aaccac1	79.085
group	125a
Acgcta12	0
TC67450_E_rev#3	29.737
435335PTB	57.619
group	72a
177441PTB	0
m22-160	2.219
TC57423-Bfwd#4	3.292
Acactg26	5.179
177427PTH	7.196
Accta4	12.022
Aggcag27	15.719
mO8-168	20.872
m1442-175	22.323
m31-220	24.624
174396PTB	27.338
Aaccac42	39.484
Aaccat19	48.987
Actctg28	52.851
m1774-lg	61.597
251506PTH	65.406
Agcctg12	67.606
MM28h	73.003
Acacta22	77.329
430123PTB	79.934
174811PTB1	80.254
M28h	88.948
TXP225i	102.35
group	1c
Accctg27	0
416422PTBy	2.053
M17b	12.094
Aagctc19	21.597
254082PTH	24.356
m1604-118	26.456
M44b	27.312
368560PTB1	27.512
189891PTB	29.166
205339PTB	29.544
253666PTH	29.917
189782PTB	30.169
M1825i	32.734
M46c	33.115
Accctg44	34.853
254075PTH	36.464
214607PTH	42.774
Agctc29	49.168
Acccag11	51.784
189797PTB	57.68
group	57
Acgctt18	0
m1420-3	18.272
Acactc38	23.379
Aggcta48	29.074
Ctctc3	31.939
368882PTB1	37.211
251213PTB1	37.313
385860PTB	38.635
CF575541_M_fwd#3	40.887
M1149a	44.685
M1047g	51.073
369649PTH	58.162
Aagctc20	66.306
S21sa7	69.333
Acgctc12	74.061
Accctc39	79.925
Aggctc5	88.412
Acacta15	91.118
Aagctc58	99.185
Aggcta20	108.354
SPS1A153	113.58
M28a	135.458
m371-240	142.113
M851a	145.621
130757PTH	158.004
M336b	161.626
Agcctc20	163.167
Aagctc38	167.468
M1c	190.381
group	125
175395PTH	0
Acacat14	17.057
m487-246	50.571
group	79
189959PTB	0
368646PTB	2.702
189330PTB	3.01
418927PTB	3.698
Acacat10	9.022
Accctc2	13.46
C104	18.444
CA214003_B_fwd#2	52.622
Aaccat10	78.764
group	85
174802PTB	0
205424PTB	0.636
435506PTB	0.65
384626PTB	14.982
group	80
TXP225j	0
257057PTH	7.579
M28b	21.309
Smc15722	32.705
m371-222	38.269
130195PTP1	51.593
181803PTB	54.908
189847PTB	56.754
group	75
Actctt20	0
Acgcta33	15.77
Agcta21	37.639
253441PTH	60.856
group	119
S21sa8	0
TXP67c	12.942
Aagcaa18	23.93
Agccat8	26.274
CF575541_M_fwd#4	28.12
254192PTH	30.924
206563PTB	31.931
369245PTB1	33.17
429209PTH	40.895
Agcta13	54.811
189789PTP1	64.025

## Sheet: HG3
group	1
TC49214-Efwd#3	0
Agctc16	3.096
M1149i	15.92
Agccat1	26.002
M34e	29.489
Agccag25	33.433
M25d	36.988
Agcctg1	42.259
TXP40a	42.736
TC65539_E_fwd#1	46.277
TC57462-3_rev#1	47.432
RMS1-1	48.393
FC25EcoRVa	50.343
Accctc20	52.664
Aggctg9	54.8
Actcat17	56.183
Aggctc11	56.233
m307-9	58.032
250985PTB	61.753
369782PTH	62.104
257023PTB	62.487
Accctc34	63.226
173962PTH	63.328
383318PTH	64.247
420150PTB	64.366
427332PTB	64.369
205483PTB	65.072
428537PTB	65.734
176945PTH	67.801
386104PTH1	68.845
189430PTB	70.205
174487PTB	72.033
189659PTB1	73.302
176445PTP1	79.379
429211PTB	79.902
Acacta41	87.046
Actctg17	95.648
427180PTB	100.673
367361PTHy	106.19
M597f	115.109
Accctg42	118.043
Aaccta48	120.32
Actcat9	122.82
M35b	124.58
RC48398/1-195	129.876
Acccta42	131.813
Acccta27	133.166
TXP177a	134.08
M41a	135.316
Agccat25	136.594
Aaccta3	138.058
sscir56a	139.247
369027PTH	141.842
370204PTH	142.03
257517PTH	142.087
367877PTH	142.192
Acgctc6	145.322
group	128a
M39g	0
M34c	28.492
group	128
TC65081S320	0
TC65539_E_fwd#2	10.024
TC57462-3_rev#4	10.964
425083PTH	21.027
Ctcta5	35.173
group	112
Acacat26	0
M292m	7.531
Acacta24	9.32
TC48484_E#3	15.119
189525PTP1	21.117
189525PTB	22.663
Aggctg4	28.464
250877PTH1	33.677
252231PTB	44.599
Aggcac18	50.329
TC57019_B_fwd#2	54.395
M597e	56.27
Aaccat28	65.487
m569-1	76.502
sscir56d	77.554
sscir48b	85.331
M25k	102.695
Acacat42	119.382
group	10
Agcta12	0
Accta11	12.743
Accctg8	26.01
Acccta34	33.565
Aacctc15	36.194
RMS1-2	38.065
M23c	39.463
SPSV230	40.808
420556PTB	43.47
368627PTB	44.028
435324PTH	44.87
128887PTH	44.916
189380PTH	47.454
369303PTH1	47.465
368130PTH	51.813
416484PTH1	54.235
429451PTH1	54.62
417210PTH1	55.877
Acgcac3	57.208
425327PTBy	61.157
m307-6	71.135
Acccag3	81.803
TC49365-M-fwd#1	87.746
AB164	97.873
M1149g	123.312
group	122a
Aaccag31	0
sscir56c	1.81
group	95
TXP115b	0
189392PTP1	12.676
189331PTB	31.819
367326PTH1	33.461
435626PTHy	34.086
369796PTH	34.843
250614PTB	35.928
428741PTH	36.155
429321PTB	36.66
435904PTB	36.783
424605PTB	36.859
251265PTB	37.802
386095PTB	40.321
Agccta26	42.307
Acgctt6	43.322
Aggcag5	44.425
Agcctc2	45.34
Accctc21	46.084
189563PTB	47.5
Agcctg27	48.866
Acacta4	50.969
TXP30a	53.757
La1814n	55.152
Acgcag8	58.201
176923PTP1	59.77
190045PTP1	64.532
group	122
Acacta27	0
Aaccac25	37.703
Aaccat27	47.435
Mm2055a	51.323
Accctc27	58.347
Agcta19	63.555
M32g	67.506
M51b	74.639
Aggcta32	85.989
group	55
Aagcta7	0
Aagcaa24	6.344
TC49214_E_fwd#1	13.169
Agccag30	15.128
427914PTB2	17.291
M39h	21.363
Acgcag9	26.376
417100PTB	37.779
436578PTB	37.853
Aaccag26	44.29
Acccag34	47.236
M34a	50.345
425473PTB	53.761
384945PTB	64.718
384993PTB	64.925
257891PTB	65.675
group	65
M2055b	0
Aggcac42	6.923
m569-2	15.185
M32h	16.994
sscir56b	19.308
258372PTB1	30.491
258371PTB1	31.846
group	81
m226-134	0
m17-Q3	3.203
m1116-218	6.68
Aagcaa23	9.826
Acgcag18	13.16
group	101
257310PTH	0
Aaccac2	4.633
Acccac32	13.692
M39i	15.789
Acgcag7	25.702
370060PTH	44.414
Acccat2	66.234
Aagcat3	72.382
group	129
Acacat41	0
Aaccat32	11.35
Acccac28	21.851
Aaccac5	27.039
m1282-385	37.582
258268PTBy	65.866
420090PTB1	66.42
252730PTB	67.884
group	96a
TXP38a	0
254228PTH	13.429
174422PTH	18.808
SC43H01-8-5	31.313
430061PTH1	50.252
428955PTB	54.104
Agccac13	59.26
Aggctg15	72.038
S4DraIa	98.209
group	142
M51h	0
M32e	10.767
sscir53h	40.983
group	96
SC43H01-8-4	0
SC43H01-8-6	8.927
Aggcta22	25.2
175208PTH	31.771
Aggctc12	42.853
group	152
250568PTB	0
369707PTB	0.027
Aggcta47	43.346
group	28
SC43H01-8-2	0
Acgcta3	26.926
Aaccta28	56.358
group	113a
M2055a	0
Aacctc18	26.404
CF576900_M_fwd#1	28.382
group	113
M39e	0
Acacat22	39.38
Aaccat16	56.768
383444PTB	72.011
189619PTB	78.825

## Sheet: HG4
group	1a
Aggctc13	0
Agccta13	14.318
Acccat9	18.105
Accctc9	21.908
190451PTB1	27.86
Acccag5	34.907
Agccat47	35.002
M1237i	42.815
Actctt22	45.572
257261PTH	50.968
sscir53g	55.319
Acccag21	67.958
Aaccat39	74.02
175248PTB	76.214
Accctc17	82.153
Acgcag24	85.982
427430PTH	97.636
M1120c	113.592
TC66118_E_rev#3	114.6
m765-290	115.358
Acgcag23	116.639
Acgcta41	118.596
Agccag1	120.054
TXP319b	120.093
Acgctg13	122.834
Agccta6	125.152
Aaccac22	126.138
190062PTB	129.206
m448-130	130.182
Acccta28	131.306
Acactg19	131.834
Acgcta22	132.213
Acccta16	132.713
S21sa1	133.063
S42DraIc	133.287
Actctt18	133.472
M1493e	133.809
AB079	133.9
Acccag36	134.03
m213-145	134.452
1235a	134.883
Agccta9	135.005
TC65607-1_fwd#1	135.241
TB1SNP82	135.555
TC65425_M_fwd.#2	135.568
427777PTH	135.979
435159PTH	136.299
435543PTB	136.584
189850PTB	136.956
396300PTB	137.066
429402PTB	137.263
384841PTH	137.629
384550PTH	137.711
175325PTB	138.638
257750PTH1	138.981
253314PTH	139.697
419399PTB1	140.747
430118PTB1	141.221
Aagcta35	141.544
Actcat16	144.468
m274-103	145.557
Agccag34	146.734
Aggcta24	148.571
group	1b
Aggcag13	0
m765-331	5.673
Aagcaa25	8.942
Agccat9	10.681
Acgcta31	12.19
M14c	13.821
TC65019_E_fwd#2	14.981
TC56931_E_rev#2	15.451
189487PTB	16.525
176685PTH	17.143
384408PTH	17.244
368188PTB	17.536
436471PTB	17.98
Aagctt30	18.85
436026PTB1	19.265
Actcat32	20.41
428560PTB1	21.229
435078PTB1	21.229
429478PTB1	21.346
435333PTB1	21.383
Agctc18	21.851
425733PTBy	27.444
424807PTB	30.728
Aggcag16	33.974
Acccac33	38.415
M19e	39.421
370229PTB1	40.173
189940PTB1	40.373
424634PTB1	40.777
435899PTBy	41.015
430137PTB	42.081
435663PTB	42.542
427592PTB1	44.725
TC66279_B_fwd#2	51.913
419385PTH1	63.992
416468PTH	64.293
416689PTH1	64.627
416455PTH	64.875
384764PTH	65.452
418326PTH1	65.702
425380PTB	68.066
425999PTH	68.385
426922PTB	68.616
429908PTB1	70.057
TXP69h	81.966
Agcctc24	99.405
Aacctc8	101.976
Actcat23	106.548
TXP292a	115.614
Accctc11	119.775
M27a	129.961
TC48041_M_fwd#8	146.983
Agccat26	152.606
428423PTH	164.113
250574PTH	164.614
175677PTH	165.401
group	3
Aggcta1	0
Agcctc21	7.045
M1237d	8.126
Agccac28	17.965
Acacta44	35.019
174689PTH	42.46
Acgctg6	48.741
TXP69g	56.909
427671PTB	64.934
TXP339b	74.386
Agccag20	79.342
Aaccag34	83.451
Aaccac31	93.013
TXP176e	101.449
Actcat3	111.23
174509PTH	119.217
TC66118_E_rev#2	121.832
425420PTB	129.985
253008PTB	131.188
mC76-315	132.696
Acccta46	133.344
m307-5	137.603
M1493a	139.457
189588PTP1	140.165
175212PTH	141.278
205126PTH	141.292
Acgcta14	141.463
383479PTH	142.123
S42DraId	142.366
175132PTH1	143.27
173823PTB	144.641
128934PTB	144.872
189911PTH	146.475
m687-200	148.828
189361PTP1	151.241
TB1SSRa	152.049
Accctg10	159.728
370144PTBy	171.145
group	109
Aggcta2	0
M1237c	4.612
group	60
Aagcta44	0
AB169	16.924
M1120e	20.333
M14a	22.641
m1470-170	23.634
257159PTB	25.873
257648PTH	27.798
250913PTH	27.904
190040PTH	28.18
426530PTB1	28.341
253064PTH1	28.37
254023PTH1	28.394
253755PTHy	28.526
252244PTH1	28.557
426147PTB	28.855
436288PTB	29.422
189913PTB	29.515
426264PTB1	29.642
428912PTB1	29.806
165508PTB	30.928
257782PTH	31.805
253751PTH	33.002
173929PTP1	33.756
174662PTP1	34.565
Acacat7	40.342
group	100a
m765-310	0
Aaccac14	4.993
Acgcac16	8.196
Ctctc10	44.393
Acgcta28	60.578
group	74
La12329	0
Acccat29	4.055
Aagctc31	9.144
M2039c	11.832
TB1SNP84	17.259
Acctc7	18.354
1235b	19.972
M1493c	20.837
TC57326-2_rev#2	21.913
Accctc8	24.664
253006PTH	27.612
257750PTB1	41.716
group	70
Agccta4	0
Agccat11	3.495
Aggcag11	7.72
Actctg5	10.938
Acgcta30	13.226
Acccat25	14.588
AB0413	15.655
M1120g	16.613
TC58515_E_fwd	18.092
Agcac6	22.423
Acccac31	27.649
251582PTB	31.009
385552PTH	32.843
PSTVEcoR1a	36.27
Agccac17	43.247
Agcta5	53.655
group	98
Aagctc52	0
Agcta31	7.191
Aagctc47	16.679
sscir53c	61.542
Aggctg19	66.94
214258PTB	79.203
FC5EcoRVc	85.098
Acactg31	97.488
M27g	104.279
370179PTB1	109.728
396317PTB1	111.42
Agccat48	146.619
group	73
M30d	0
Acgctg3	3.369
Acacta30	15.28
Actctt14	18.697
m213-125	19.913
m274-135	20.783
1235c	21.159
Agcctg20	21.764
M1493b	21.904
Acccta40	22.041
Agccta32	22.744
Acccat13	23.676
Accctg3	31.279
Acgcag29	39.716
group	131
Actcat20	0
Aggcag12	9.452
M52c	14.415
m1470-310	15.566
m765-329	18.594
TXP319c	26.171
group	126
M1120a	0
385646PTH1	12.73
418656PTH1	12.979
419251PTH	12.988
369786PTH	13.004
205626PTH	13.015
429903PTH	13.585
256990PTB1	14.039
Aggctc28	27.748
group	127
205382PTB	0
176368PTB	1.945
173880PTH	2.911
257282PTB	3.423
176368PTP1	19.524
group	1c
417129PTBy	0
368829PTB1	7.737
367344PTB	8.106
424793PTB	25.473
Aaccta43	33.939
Acgcta38	35.966
396442PTB	37.791
Aaccta16	39.924
428888PTB	42.959
428888PTH	43.018
190808PTB	43.659
174424PTB	44.259
166568PTB	45.267
166568PTH	45.286
396806PTH	45.739
TC65425_M_fwd.#1	47.069
M1493d	48.008
AB0713	48.145
Actctt5	49.386
Acctc23	53.991
174613PTB1	58.506
384633PTBy	72.066
385017PTBy	73.258
370228PTB	75.69
396175PTBy	79.239
group	100
428672PTB	0
Acccac20	6.182
Aaccac24	8.545
C36buqi	28.014
group	117
PSTVEcoR1b	0
Acccac23	27.604
Agccac18	36.117
Aagcat22	41.411
M19a	48.532
M50g	51.925
385205PTB	54.899
254183PTH	64.172
424801PTH1	64.309
189914PTH	64.379
189890PTH1	64.42
Aagctt2	76.309
Acactc15	82.17
Acccta20	93.524
Acacat4	127.894
Aaccta49	132.834
group	141
252459PTB1	0
189927PTP1	5.504
189695PTP1	8.034
group	125
175395PTH	0
Acacat14	16.955

## Sheet: HG5
group	52
Ctcta6	0
Actctg12	32.346
382115PTB	39.612
252706PTB	40.426
175380PTH	44.835
424210PTH	68.616
396926PTH	70.604
428868PTH	75.517
S27EcoRVc	80.084
Accctc1	87.411
190002PTB	92.452
189954PTB1	93.436
205637PTB	94.091
189709PTB	94.713
189793PTB	94.765
189443PTB	95.162
TC48813_E_fwd#1	100.992
Acccag19	104.843
Aagctc10	105.705
Aggcac8	114.735
TC71642_E_fwd	118.615
175273PTH	122.882
Accctc7a	127.937
Acccta26	135.081
Acgcta24	138.49
Accta10	142.647
Acgctc9	150.45
189468PTB1	153.209
189949PTB1	153.626
189759PTB1	153.889
190029PTB1	153.968
429041PTB	154.183
Aggctc33	158.833
m1069-175	162.232
Acgctt3	163.828
Accctg12	166.914
M292n	171.115
TC65751_E_rev#1	174.887
Acccac8	178.244
Acccac15	179.37
Acacat44	181.436
Aaccag35	182.404
Actctg11	183.126
Agcac2	184.369
M75b	185.459
189400PTB	190.602
189990PTH	191.205
189868PTB	191.561
257445PTB	191.561
189504PTB	191.622
369555PTB	191.899
418864PTB	191.974
174716PTB	192.397
175733PTB	192.578
419565PTB1	192.96
369336PTB1	193.067
386025PTB1	193.081
189318PTB1	193.157
189413PTB1	193.252
419545PTB1	193.776
189897PTP1	195.934
189868PTP1	196.267
189504PTP1	197.244
189595PTP1	201.168
174567PTP1	208.245
Agctc10	216.402
SPSV132	225.819
group	154
Agccta19	0
TC58908_B_fwd#1	13.751
TC65068-4_fwd#1	13.792
TXP67e	26.619
group	47
Accctc7	0
Acccta25	8.676
425267PTH	18.919
368170PTB	20.36
TXP331b	32.203
Accctg43	41.532
Aagctc13	43.856
189547PTH	53.644
Acactg30	67.492
m483-283	68.418
M292i	69.486
m307-10	70.129
S21sa9	76.857
189638PTB	77.583
TC48041_M_fwd#7	78.879
Aaccac4	79.538
Aaccta39	79.898
Accctc36	80.237
M1047c	80.374
Aagctc57	80.678
Accctc23	80.993
m1420-1	82.128
Acgctg9	84.011
Acgcag25	86.892
group	48
258405PTB	0
429773PTB1	0.764
428807PTB	1.094
173734PTB	1.682
TC65483_E_fwd#1	5.078
M336g	6.755
M5412	8.352
CA070384_B_fwd#4	12.291
189587PTB1	13.51
174664PTB	14.123
174717PTP1	16.595
173956PTP1	17.532
189613PTP1	18.366
173720PTP1	20.854
253703PTH	24.284
m1774-200	30.8
Accta18	56.068
TC70276_E_fwd#2	68.956
Acccat18	75.06
group	46
Agccta18y	0
Accctc38	11.005
258317PTB	17.869
TC64952-Mfwd	20.752
m1069-137	24.216
Acactc27	28.226
TC65751_B_fwd#4	38.359
Aagctc17	41.674
252060PTH1	43.469
257295PTB	47.134
253779PTHy	54.359
TC58939_B_fwd#2	56.968
189509PTH	61.011
175242PTB	61.416
CF576361_E_fwd	62.099
252198PTB	62.824
257840PTB	63.293
175145PTB	63.542
417182PTB	63.746
418854PTH	63.929
Acactg22	65.775
Actcat15	66.385
Acacat17	66.983
Acactc41	67.327
M1047d	67.729
S21sa10	68.299
m1420-2	68.948
Acgcta16	69.869
Acactg43	72.981
Agccac31	76.231
Agcctg15	85.831
group	48a
176815PTH	0
M5411	4.381
175436PTB	6.617
428084PTB	6.768
382031PTH	10.121
174085PTB	10.726
189819PTB	11.51
Aggctg8	15.391
Aagcta13	17.409
Acacta6	22.825
sc118I-15-12a-2	28.638
sc118I-15-12b-1	29.524
Acgctc10	43
group	84
Aagctc62	0
Aaccag33	3.779
396278PTH1	5.227
424945PTH	8.309
424719PTHy	8.41
429731PTH	8.558
189996PTH1	10.738
174497PTH	12.577
174705PTP1	15.21
189848PTH	16.545
174482PTH	18.794
425833PTH1	19.971
257314PTH	21.354
189727PTB	22.436
418729PTB	22.84
TC65751_B_fwd#3	23.537
TC49319-1-fwd	25.377
TC49319-1_fwd	25.377
TXP36a	27.135
TC57423_B_fwd#1	28.586
Acgctg16	30.198
M1047b	32.411
Acgcac4	33.003
Acacta25	33.758
Acgcta15	34.98
Aagctt17	39.517
Acacat18	45.781
group	151
382091PTH	0
TC57727_B_fwd#2	5.077
group	113
Aagcta20	0
C36buqd	3.315
CA237079_M_fwd#4	4.782
TC57753_E_fwd#2	5.046
sscir47c	5.968
mC47-290	6.355
C36buqg	6.7
Actctt4	8.497
C36buqa	10.81
Acacat9	13.61
Acccat26	20.525
TXP15a	49.736
group	145
252643PTBy	0
TC65483_E_fwd#2	14.143
group	134
253727PTH	0
205474PTH	8.785
Acgcac17	14.443
Aaccta45	16.878
Actcat29	25.182
group	150
189804PTP1	0
Acccta14	33.249
group	37
TC70276_E_fwd#3	0
Aaccta23	18.035
TC65112-Mfwd#1	46.143
429614PTH	62.44
425758PTB	84.996
258100PTB	85.048
M34b	94.439
416825PTH	98.669
418484PTH	99.298
428187PTH	99.869
258257PTH1	101.492
TC65751_B_fwd#6	104.207
257596PTH	105.918
Aagctt1	114.844
M292e	117.519
m483-312	119.322
Agccat33	130.335

## Sheet: HG6
group	20
Agcctc7	0
m307-11	5.184
TC56558-1_fwd#3	13.369
190052PTB	19.654
m219-118	22.697
m286-135	23.145
M286j	23.649
Acccat12	26.801
M63sac	29.972
Accta13	30.755
189908PTH	33.173
TC57374_E_fwd#4	33.359
174712PTB	34.115
173575PTB	34.198
175257PTH	34.674
189531PTP1	35.523
175473PTB1	36.082
425555PTB	39.707
Acgctc8	44.148
Acacta40	47.646
253834PTB1	49.976
189603PTP1	50.652
Acactg7	50.958
Aagctc50	54.712
254905PTBy	57.502
251844PTB	58.199
252566PTB	62.003
Acgcag22	63.347
Agcctg25	68.906
Acgctc2	74.576
427132PTH	84.243
189719PTH	86.388
256975PTH	86.886
254643PTH	86.984
254617PTH	87.317
173580PTB	88.139
166616PTB	91.088
396486PTB	91.189
Acactc19	93.676
M597g	94.664
M35c	98.859
Accta2	101.018
M41b	102.819
sscir56f	105.139
TXP266b	107.13
m307-7	109.433
Aagcta21	114.597
M2055d	121.163
group	58
S7Hinda	0
Acgcac6	10.823
Acccta17	13.895
Accctg53	14.574
TC48115_M#3	15.58
SPSII148	16.111
TXP107b	16.865
Agcta26	17.837
252284PTB	20.355
251684PTBy	25.474
428356PTB	28.975
Aggctg1	46.697
Acacat3	50.336
173598PTH	54.818
368313PTH	54.836
Aggcta23	60.918
Acccta13	75.215
group	117
m1282-370	0
m843-230	7.715
Acgctc14	16.108
group	123
Acgcac11	0
Aggcta3	1.279
Accta8	3.01
TC49263-2_fwd#2	4.309
367939PTB	10.498
435493PTB	10.584
416669PTB1	12.701
417235PTB1	12.702
group	59
S7Hindc	0
175741PTH	2.998
175563PTH	4.196
Acccta11	6.731
Acgctt16	8.571
Aggcta44	9.174
TC48115_M#1	9.567
Acactg17	10.62
Actctg29	12.418
AB043	13.985
CA240151_B_fwd#4	21.263
group	16
TC50236_M_fwd#3	0
Aaccag29	7.877
Accctc10	9.869
group	140
M286i	0
m219-132	6.288
group	17
Acccat16	0
Accctg20	9.66
Aggcta42	11.666
C105	12.551
Actcat12	14.633
m843-170	15.74
Agcctc13	17.515
Accctc33	19.833
Aggcta19	21.61
M63saf	22.452
TC27268_B#2	23.275
189628PTB	24.722
252435PTB	25.399
427122PTB	27.154
368896PTH	27.345
383628PTH1	28.056
256984PTH	28.526
174259PTH	28.791
382583PTB1	29.405
367903PTB1	29.915
Acccat17	33.843
257123PTH1	42.951
367183PTH1	43.211
420504PTH1	43.23
251831PTH	43.282
189762PTH1	43.335
368172PTH	43.481
256937PTH	45.242
Aggctc32	46.873
176124PTB	47.881
175103PTB	55.506
Aaccac15	69.511
group	104
M286f	0
m219-153	5.321
Aagcat6	16.675
Agcac1	60.296
group	63
Acgctt17	0
Aggcta31	1.716
TXP107c	3.36
TC49263-2_fwd#1	5.087
Aggctc18	8.906
425791PTH	18.512
425327PTH	19.786
382083PTB1	25.707
425204PTBy	41.84
group	1
M25h	0
Aaccta14	6.031
Agctc7	10.32
TXP8a	12.783
Agcctc19	15.284
Aaccag21	16.275
Aggcta30	16.681
M75c	17.121
Aagcaa10	19.277
M63sah	20.673
189366PTH	21.794
426240PTH	22.934
189711PTB	23.503
383884PTB1	23.64
189326PTB	23.721
383874PTB	23.882
189590PTB	24.512
189495PTH1	24.765
257461PTH	26.712
189323PTH	27.304
429134PTH	27.793
428371PTB	28.01
426987PTH	28.276
214440PTH	28.531
425953PTB	28.963
189367PTB1	30.997
258234PTB	31.448
189700PTH1	32.324
430159PTH1	33.443
174775PTB1	33.876
420701PTB	35.985
416234PTH	39.892
253873PTH	41.201
189559PTB	41.248
369567PTH	41.5
369126PTH	43.334
Actcat26	53.338
427986PTB	60.402
Aagctc41	76.477
Acgctg10	80.899
Agccta23	86.358
384589PTH	94.233
TXP168b	101.552
Actctt17	109.772
group	121
Aaccat4	0
Actctg23	22.607
Acacta29	28.129
TXP107a	31.9
TC48701.2_G1_fwd#2	33.965
M74b	46.197
436636PTB	56.081
383515PTB	56.377
176763PTB	56.409
384055PTB1	57.514
group	144
M286e	0
m219-170	7.33
group	78
427693PTH	0
Accctg47	5.702
Acgcag30	20.304
Acgcac22	24.4
AB162	44.747
Agccat10	56.178
382249PTH	59.569
383146PTH	59.613
175470PTH	59.878
419413PTH	60.642
Aggctc10	68.402
435207PTB	70.166
M14d	71.944
Agctc4	105.314
group	133
205130PTP1	0
257902PTBy	9.622
420186PTB1	15.505
369994PTB	18.402
Aagcaa11	31.157
group	1b
TC56340-Efwd#3	0
TC48115-M#2	6.444
Aaccac8	10.309
group	22
253343PTB	0
427876PTBy	5.449
189555PTBy	13.078
385643PTBy	13.946
175486PTB	16.558
416358PTBy	17.114
257879PTBy	19.143
257566PTBy	21.174
428691PTB1	21.669
418925PTB1	23.026
175566PTH1	25.002
419223PTB1	25.254
424863PTHy	31.084
173946PTB1	35.502
174702PTH1	39.033
group	155
M286h	0
m219-138	4.766

## Sheet: HG7
group	40
189440PTP1	0
Acgcta27	3.751
428504PTH	7.666
189341PTH	9.176
251522PTH	9.664
418818PTB	9.893
425793PTB	12.442
435426PTB	12.591
TC64864_B_fwd#3	15.02
189515PTH	17.504
Acccta31	19.612
205262PTB	21.174
175507PTB1	31.925
Aaccat23	34.765
Acactg42	38.712
C75sa5	44.011
S5DraILa	51.583
UMC114Xj	56.413
S5DraIa	61.275
429650PTB	67.489
TC49376_B_fwd#2	70.836
Acgctc16	73.57
M42d	86.68
TXP270a	90.509
Actcat8	94.766
Acccag31	98.236
367700PTB	106.03
385413PTB1	107.389
Acacta32	116.142
Aagcaa19	122.612
group	62
189575PTP1	0
190046PTP1	1.724
181925PTH	10.064
Accctc22	11.494
396799PTH	20.026
396627PTH	20.027
418440PTH	20.049
429365PTH	20.115
382677PTH1	20.385
426919PTH1	20.467
418229PTH1	20.467
419271PTH1	20.473
174092PTH	25.186
m307-4	36.13
group	40a
M64b	0
SPSIV267	26.085
Acacat40	61.767
386118PTH1	72.362
417661PTH	72.434
385851PTH1	72.855
368387PTH1	72.975
385235PTH1	72.975
368396PTH	73.005
368434PTH	73.694
Aaccat1	90.057
group	115a
Aggcta26	0
CF575662_B_fwd#2	17.409
419043PTB	20.799
M16a	25.515
Aaccac9	27.913
Aagctc11	30.622
group	36
174190PTB1	0
173928PTH	2.439
382212PTH	3.437
Acacat47	6.068
Aggcta8	11.134
SC172l-1-15a-5	16.033
Aggcac38	22.491
UMC114Xg	28.095
Acactc20	42.781
Acccag18	48.55
418387PTH1	52.81
418684PTH1	53.266
396166PTH	55.008
Aacctc16	59.658
m863-340	65.892
Aaccag23	72.669
Agcctc26	91.107
367940PTB	92.802
424876PTB	95.496
428046PTB	96.878
430134PTB1	97.582
419130PTH1	99.398
416252PTH	100.05
386007PTH	100.084
190488PTH	100.495
396202PTH1	100.81
369951PTH1	101.211
369963PTH1	101.257
416296PTH1	102.463
425160PTB1	105.346
426447PTBy	105.542
Acccta21	107.416
Aaccag13	111.517
Acccta35	113.802
Aaccac36	115.927
174788PTH	120.472
AB077	126.175
group	137
189893PTB	0
M16f	4.198
TC57300_B_fwd#1	8.985
Accctg33	11.125
Aagcat25	17.976
group	87
TXP67b	0
368047PTH	9.324
Agccta20	12.182
Agctc19	17.237
Agcctc17	23.628
Acgcac12	26.36
Aacctc3	28.62
Accta12	34.671
K095	39.462
M15d	42.981
Agcctc18	49.056
S5EcoRIa	50.136
S5DraILd	58.282
UMC114Xe	81.027
group	36a
189879PTP1	0
189879PTB	10.343
TC48472_G1_fwd#1	19.669
Acgcag27	30.293
TXP32a	64.929
group	38
M55a	0
M55b	23.523
M64e	27.385
Aggcac9	60.16
group	147
253616PTHy	0
TC50408-Efwd#2	12.343
group	124
TC48472_G1_fwd#4	0
TXP292b	4.483
Aggcac7	8.69
AB078	13.76
252715PTH	17.577
Acgctg1	29.809
group	88
M55b1	0
M64g	14.748
M55c	16.846
TC48527_E_fwd	23.917
Aggctg26	30.938
group	90
Accctg56	0
Acactc18	30.582
Aggcta13	33.789
Accctg4	53.81
189946PTB	66.499
173671PTH	69.071
429500PTH	71.368
Acactg33	75.84
Acgctt9	79.401
205455PTP1	83.814
173926PTP1	88.611
Aagcta8	94.955
group	115
m307-8	0
m703-205	4.632
Acccta12	7.827
Agccta36	10.544
Agccag9	13.589
AB168	14.928
424298PTB	18.335
369906PTH	19.443
214552PTH	19.905
424597PTH	20.08
369095PTB1	21.087
368494PTB	21.347
369217PTB	21.608
369489PTB	21.802
Aaccac11	23.457
Acacat33	28.814
group	42
Aaccac23	0
167845PTH	14.466
190071PTB	25.226
TC56899-Bfwd#4	30.669
TC56899_B_fwd#5	32.737
Accctg19	35.285
UMC114Xf	45.814
175829PTH	55.872
Aggcac19	58.345
Acccat35	64.937
Accctg29	65.669
SC172l1-15a-4	66.723
TXP141a	67.857
m307-1	71.533
TC53588_E_fwd#4	74.34
Aggcac4	76.254
M25l	83.463
group	116
176754PTB	0
174976PTB	1.848
419386PTB	2.239
174099PTB	2.612
367793PTB1	24.23
174097PTB	24.757
189770PTH	33.076
190059PTH	34.965
257699PTH1	36.7
253259PTH	39.176
m703-245	46.582

## Sheet: HG8
group	3
174692PTP1	0
Aacctc2a	2.308
Acccat4	4.682
Agcta6	6.103
205535PTP1	8.45
176775PTP1	9.65
Aagcta45	11.257
Acccta29	12.321
189950PTP1	13.059
Aggctg22	14.479
420618PTB1	14.91
Acgctt10	15.357
Accctg38	15.559
Acgctt27	15.64
Aaccac17	15.817
174889PTH	16.508
385094PTB1	16.764
416777PTH	17.114
181878PTH	17.165
416289PTB	17.907
175026PTH	18.641
385573PTB	18.953
La1814o	19.668
m117-1	20.268
384694PTH	20.726
435001PTH	20.77
251370PTH	21.339
174315PTH	21.609
256949PTH1	21.876
383316PTH1	21.902
428643PTH1	21.916
252713PTH	22.096
251084PTH	22.239
CA237079_M_fwd#1	22.482
174380PTH	22.575
427579PTH	22.616
189696PTB	22.677
420613PTHy	22.761
384310PTH	22.881
250807PTH	22.967
173872PTH	23.491
173813PTH	23.526
174700PTH	23.536
175641PTH	23.542
175220PTH	23.573
175249PTH	23.638
173707PTB	23.825
174387PTH	23.905
175278PTH1	24.095
190061PTH	24.161
381989PTB	24.381
173933PTH	24.47
Aagctc26	24.924
Aagctc23	25.235
174419PTH1	25.652
175588PTB1	25.807
175614PTB1	25.815
174776PTB1	25.828
190044PTB	26.56
Acctc4	26.927
Aaccta25	27.64
Agccat31	28.103
Accta19	28.68
174634PTB1	29.449
Agctc27	30.364
AB165	31.795
Aaccta40	32.881
252156PTB	33.585
252183PTB1	33.794
176839PTB	34.102
369419PTB1	34.227
174435PTB1	34.227
Acgctt29	35.298
Acccta39	36.807
Aagctt15	38.095
435042PTB	42.569
190035PTH	46.529
396399PTB	52.876
group	118
M24f	0
Acgctt26	2.981
189870PTP1	5.644
Acccag2	8.169
Agcctg19	11.986
TC56729-Erev#1	14.034
Actcat31	15.875
C75sa10	16.83
425673PTB	18.808
189809PTH	19.529
425627PTB	19.756
384518PTH	20.257
174414PTB1	22.077
436061PTB	24.547
C75sa1	26.469
Aagcta32	38.783
group	41
252542PTB1	0
174451PTH1	3.046
Acccat27	5.456
174077PTH	6.554
424777PTH1	7.002
254301PTB	7.36
167997PTB	7.915
253485PTB	8.9
Acactc37	11.696
mC47-258	12.672
Agccac6	13.503
Acctc34	14.235
Agccat15	14.737
TC57220_E_fwd#3	15.212
TC66397_B_rev#1	15.229
TC57753_E_fwd#3	15.247
Acactg29	15.647
sscir47d	16.546
Acgctt21	17.17
Acgcta34	18.397
C75sa2	20.056
M1481g	20.303
252267PTH1	21.717
Acccac22	23.083
Acactg8	25.08
Aggcac20	37.23
Acgcac21	40.652
M6010	44.904
M25i	47.241
Aaccag10	53.414
Aggcac11	57.035
417245PTB	60.335
Acccag30	75.934
TXP218a	77.693
TXP69f	79.463
TXP294d	81.27
Acgctc15	89.751
K099	93.595
Aagcat18	104.772
TXP145b	125.969
group	23
Acctc22	0
M51e	27.1
Accctg55	33.036
Acgcta25	34.765
M292d	35.664
Aagcaa34	36.486
428052PTB	43.042
189975PTB	45.597
396647PTBy	54.093
Acacta26	58.862
396557PTBy	65.17
250797PTH	78.64
sscir56e	79.81
175538PTH	81.404
190055PTH	82.067
420641PTH1	83.234
430143PTB1	83.291
426149PTB1	83.375
416779PTH	84.051
175480PTB	85.118
382414PTB1	85.149
174637PTB	85.35
369076PTB1	85.58
250517PTB1	85.604
252523PTB1	85.65
257869PTB	85.918
368649PTB1	86.09
428106PTB	86.568
436279PTB	86.669
175491PTB	86.886
370069PTB	86.979
435592PTH	87.847
368735PTH	88.072
TC58317_E_fwd#1	89.014
BU925710_M_fwd#1	89.462
CF575542_E_fwd#2	90.226
Agcctg21	90.775
sscir48a	91.098
Aaccag24	91.763
173964PTH	92.407
369976PTH	92.892
416867PTH	93.154
418840PTH	93.434
Aagcta1	94.933
Agccat36	96.141
Aggctg38	97.746
Agccac4	101.002
M6011	102.528
M609	103.302
Aggcac17	105.542
Actctg31	107.343
TXP205a	111.258
Agccta33	115.648
175307PTB1	119.827
174825PTB	121.233
436551PTB	123.086
CA066915_M_rev#2	124.071
Aaccat30	126.078
Agccat5	129.898
418416PTB	143.253
Aaccag37	154.555
group	103
Aaccta42	0
385799PTB	19.116
384009PTB	19.184
TC69745_E_fwd#6	35.362
M549	50.084
group	156
426135PTB	0
435824PTH	9.499
384067PTH	11.608
group	61
Aggcac21	0
TC49920-E-fwd#2	12.217
Acccat37	16.252
Acctc16	26.237
M6012	34.948
251170PTB	39.115
Agccag6	43.03
Aaccac20	47.432
TXP294c	62.583
TXP13a	67.757
416191PTB1	75.471
175737PTB	76.685
419406PTB1	80.732
416264PTB	81.363
189970PTB	82.809
190377PTB	84.185
383373PTH	88.174
TC65247-2_fwd#2	89.924
Aggctg36	96.523
Acccag27	103.115
group	26
m1470-205	0
417633PTH1	10.315
420655PTH1	15.065
386026PTH	15.381
424627PTH1	16.415
382568PTH1	16.657
424944PTBy	21.907
Acacat39	25.559
Aagcta9	40.987
group	75
Acgctg7	0
M42b	14.835
mC47-145	33.943
TXP294e	50.608
group	82
TXP358e	0
TXP231c	39.069
group	81
205206PTP1	0
367299PTH	8.082
group	99
419037PTH1	0
418842PTH	1.097
385040PTH	3.194
CF575542_E_fwd#1	6.203
TC60788-Mfwd#2	7.324
M1481e	10.68
Agcctg6	11.802
Acactc33	13.866
Agccta12	16.835
Aggcac39	40.143
Aagctc5a	62.131
Acccag13	105.551
group	123
Aaccta33	0
M1068g	35.771
group	89
Actctg26	0
Aaccat2	6.745
Aagctc40	17.413
Acacat8	27.665
Aaccag39	33.599
Acccag28	40.154
250619PTB	45.287
Acactc11	72.163
group	93
M1481c	0
M603	17.725
Aggcta27	37.656
group	43a
M9e	0
427411PTB	6.709
Acgctg19	11.529
Acacat35	17.748
TC63802_M_fwd	21.141
TXP358c	24.501
419982PTH	48.946
TXP145e	58.307
group	108
Acccag10	0
M10f	42.814
Acacta42	81.165
group	136
M37b	0
Aggcac40	27.228
M606	36.823
group	43
M9a	0
Acgctg18	27.343
M1068d	65.293
group	90
Acacta21	0
M37d	27.206
group	92
Acacat28	0
M608	15.45
M607	20.06
420554PTB	51.476
426991PTB	58.306
Acccta8	71.666
Acccac9	80.689
group	91
M9b	0
Acgctt22	30.23
M1068e	63.527
